# Supplementary material for: Characterization and Biological Activities of Four Biotransformation Products of Diosgenin from Rhodococcus erythropolis
Source: Molecules. 2023 Mar 30;28(7):3093. doi: 10.3390/molecules28073093 (PMC10096415; doi:10.3390/molecules28073093)
Supplement: Supplementary file 1 [file molecules-28-03093-s001.zip]

Archive with 1 entries (1 files):
- molecules-2191262-supplementary.pdf
